# Supplementary material for: Genomic data integration and user-defined sample-set extraction for population variant analysis
Source: BMC Bioinformatics. 2022 Sep 29;23:401. doi: 10.1186/s12859-022-04927-0 (PMC9520931; doi:10.1186/s12859-022-04927-0)
Supplement: Supplementary file 1 — Additional file 1. Example of translation from VCF into GDM format for genomic region data: This .xlsx (MS Excel) spreadsheet exemplifies the transformation of the original 1KGP mutations—expressed in VCF format—into GDM genomic regions. As a demonstrative example, some variants about chromosome X have been selected from the source data (in VCF format) and listed in the first table at the top of the file. The values of columns #CHROM, POS, REF and ALT appear as in the source. We removed the details that are unnecessary for the transformation from the column INFO. In the column FORMAT it is indicated exclusively the value “GT”, meaning that the next columns contain only the genotype of the samples (this and other conventions are expressed in the VCF specification document and in the header section of each VCF file). In multiallelic variants (examples e, f.1 and f.2), the genotype indicates with a number which of the alternative alleles in ALT is present in the corresponding samples (e.g., the number 2 means that the second variant is present); otherwise, it only assumes the values 0—mutation absent, or 1—the mutation is present. Additionally, the genotype indicates whether one or both chromosome copies contain the mutation and which one, i.e., the left one or the right one; the mutated alleles are normally separated by a pipe (“|”), if not otherwise specified in the header section; we do not know which chromosome copy is maternal or paternal, but as the 1KGP mutations are “phased”, we know that the “left chromosome” is the same in every mutation located in the same chromosome of the same donor. As in this example we have only one column after the FORMAT one, the mutations described are relative to only one sample, called “HG123456”. Actually, this sample does not exist in the source, but serves the purpose of demonstrating several mutation types that are found in the original data. The table reports six variants in VCF format, with the last one repeated two times to [file 12859_2022_4927_MOESM1_ESM.xlsx]

## Sheet: Foglio1
Full list of metadata attributes included in a transformed sample and their example values. The third column indicates if the metadata can appear multiple times.
Output metadata	Example value	Cardinality > 1
analysis_group	low coverage	x
center_name	BGI, ILLUMINA
dna_from_blood	FALSE
dna_source_from_coriell	lcl
experiment_id	ERX224791, ERX224792, ERX232563
family_id	HG00288
gender	female
insert_size	180, 185, 400
instrument_model	Illumina HiSeq 2000
instrument_platform	ILLUMINA
library_layout	PAIRED
manually_curated__assembly	GRCh38
manually_curated__chromosome	chr8	x
manually_curated__data_type	variant calling
manually_curated__data_url	ftp.1000genomes.ebi.ac.uk/vol1/ftp/data_collections/1000_genomes_project/release/20190312_biallelic_SNV_and_INDEL/ALL.chr8.shapeit2_integrated_snvindels_v2a_27022019.GRCh38.phased.vcf.gz	x
manually_curated__download_date	2020-01-23T02:19:43.786+01:00	x
manually_curated__feature	variants
manually_curated__file_format	bed
manually_curated__file_name	HG00288.gdm
manually_curated__is_healthy	TRUE
manually_curated__local_file_size	408695129
manually_curated__local_md5	f2f2ee146cf20d90c6859bf091c1a49c
manually_curated__origin_file_size	1121169725	x
manually_curated__origin_last_modified_date	Tue Mar 12 00:00:00 CET 2019
manually_curated__origin_md5	[NULL]	x
manually_curated__pipeline	BCFTools, Freebayes, GATK
manually_curated__project_source	1000 Genomes
manually_curated__source_page	ftp.1000genomes.ebi.ac.uk/vol1/ftp/data_collections/1000_genomes_project/release/20190312_biallelic_SNV_and_INDEL/
manually_curated__species	Homo Sapiens
population	FIN
sample_id	SRS368498
sample_name	HG00288
study_id	SRP004058, SRP000808
study_name	1000 Genomes Finnish exome sequencing, 1000 Genomes Finnish population sequencing
super_population	EUR
